# Supplementary material for: Synaptic Organization of the Human Temporal Lobe Neocortex as Revealed by High-Resolution Transmission, Focused Ion Beam Scanning, and Electron Microscopic Tomography
Source: Int J Mol Sci. 2020 Aug 3;21(15):5558. doi: 10.3390/ijms21155558 (PMC7432700; doi:10.3390/ijms21155558)
Supplement: Supplementary file 1 [file ijms-21-05558-s001.zip]

Archive with 6 entries (5 files):
- ijms-871252-supplementary/
- ijms-871252-supplementary/ijms-871252-captions for supplementary videos.docx
- ijms-871252-supplementary/Movie_1.mp4
- ijms-871252-supplementary/Movie_2.mp4
- Movie_1.mp4
- Movie_2.mp4
